# Supplementary material for: Platelet‐derived lipids promote insulin secretion of pancreatic β cells
Source: EMBO Mol Med. 2023 Jul 25;15(9):e16858. doi: 10.15252/emmm.202216858 (PMC10493578; doi:10.15252/emmm.202216858)
Supplement: Supplementary file 5 — Source Data for Figure 1 [file EMMM-15-e16858-s007.zip]

Archive with 38 entries (35 files):
- Figure 1/
- __MACOSX/._Figure 1
- Figure 1/1B.xlsx
- __MACOSX/Figure 1/._1B.xlsx
- Figure 1/1C.xlsx
- __MACOSX/Figure 1/._1C.xlsx
- Figure 1/1E.xlsx
- __MACOSX/Figure 1/._1E.xlsx
- Figure 1/1A/
- __MACOSX/Figure 1/._1A
- Figure 1/1F.xlsx
- __MACOSX/Figure 1/._1F.xlsx
- Figure 1/1D/
- __MACOSX/Figure 1/._1D
- Figure 1/1A/C57BL6J 2_8mM glucose GPIX.tif
- __MACOSX/Figure 1/1A/._C57BL6J 2_8mM glucose GPIX.tif
- Figure 1/1A/C57BL6J 25mM glucose GPIX.tif
- __MACOSX/Figure 1/1A/._C57BL6J 25mM glucose GPIX.tif
- Figure 1/1A/C57BL6J 25mM glucose Brightfield.tif
- __MACOSX/Figure 1/1A/._C57BL6J 25mM glucose Brightfield.tif
- Figure 1/1A/C57BL6J 2_8mM glucose Brightfield.tif
- __MACOSX/Figure 1/1A/._C57BL6J 2_8mM glucose Brightfield.tif
- Figure 1/1A/C57BL6J 5mM glucose GPIX.tif
- __MACOSX/Figure 1/1A/._C57BL6J 5mM glucose GPIX.tif
- Figure 1/1A/C57BL6J 5mM glucose Brightfield.tif
- __MACOSX/Figure 1/1A/._C57BL6J 5mM glucose Brightfield.tif
- Figure 1/1D/Human 2_8mMglucose GPIbBeta.tif
- __MACOSX/Figure 1/1D/._Human 2_8mMglucose GPIbBeta.tif
- Figure 1/1D/Human 25mMglucose GPIbBeta.tif
- __MACOSX/Figure 1/1D/._Human 25mMglucose GPIbBeta.tif
- Figure 1/1D/Human 25mMglucose Brightfield.tif
- __MACOSX/Figure 1/1D/._Human 25mMglucose Brightfield.tif
- Figure 1/1D/Human 5mMglucose Brightfield.tif
- __MACOSX/Figure 1/1D/._Human 5mMglucose Brightfield.tif
- Figure 1/1D/Human 5mMglucose GPIbBeta.tif
- __MACOSX/Figure 1/1D/._Human 5mMglucose GPIbBeta.tif
- Figure 1/1D/Human 2_8mMglucose Brightfield.tif
- __MACOSX/Figure 1/1D/._Human 2_8mMglucose Brightfield.tif
