# Supplementary material for: Platelet‐derived lipids promote insulin secretion of pancreatic β cells
Source: EMBO Mol Med. 2023 Jul 25;15(9):e16858. doi: 10.15252/emmm.202216858 (PMC10493578; doi:10.15252/emmm.202216858)
Supplement: Supplementary file 5 — Source Data for Figure 1 [file EMMM-15-e16858-s007.zip › Figure 1/1B.xlsx]

## Sheet: Arkusz1
	C57BL/6JRj			GαqGα13 PF4
	2.8 mM	5 mM	25 mM	2.8 mM	25 mM
	25.1752	16.0037	19.5302	1.74624	1.29709
	9.47871	18.9577	28.6324	1.16232	2.38535
	16.0037	15.4715	24.8247	3.85881	4.04996
	15.7499	20.4688	30.5368	6.8846	1.67177
	17.1775	20.7736	25.9428
