# Supplementary material for: Platelet‐derived lipids promote insulin secretion of pancreatic β cells
Source: EMBO Mol Med. 2023 Jul 25;15(9):e16858. doi: 10.15252/emmm.202216858 (PMC10493578; doi:10.15252/emmm.202216858)
Supplement: Supplementary file 5 — Source Data for Figure 1 [file EMMM-15-e16858-s007.zip › Figure 1/1C.xlsx]

## Sheet: Arkusz1
	C57BL/6JRj			GαqGα13 PF4
	2.8 mM	5 mM	25 mM	2.8 mM	25 mM
	1.903	0.884722	2.11551	0.0576817	0.0447945
	0.530611	1.7117	2.26586	0.0213212	0.00991329
	0.884722	0.98514	2.30577	0.0110941	0.0286152
	0.839674	0.693564	2.58669	0.0573236	0.0193257
	0.907312	0.809244	2.58669
