# Supplementary material for: Platelet‐derived lipids promote insulin secretion of pancreatic β cells
Source: EMBO Mol Med. 2023 Jul 25;15(9):e16858. doi: 10.15252/emmm.202216858 (PMC10493578; doi:10.15252/emmm.202216858)
Supplement: Supplementary file 5 — Source Data for Figure 1 [file EMMM-15-e16858-s007.zip › Figure 1/1E.xlsx]

## Sheet: Arkusz1
	2.8 mM	5 mM	25 mM
	7.62035	14.1061	10.0801
	7.5105	10.0099	6.33443
	3.52738	9.57858	9.57833
	2.51755	6.8036	8.4975
	3.95628	2.9519	6.35307
	3.69367	2.85763	5.72428
	4.75051	3.77808	23.0816
	4.45437	4.50152	23.785
