# Supplementary material for: Platelet‐derived lipids promote insulin secretion of pancreatic β cells
Source: EMBO Mol Med. 2023 Jul 25;15(9):e16858. doi: 10.15252/emmm.202216858 (PMC10493578; doi:10.15252/emmm.202216858)
Supplement: Supplementary file 5 — Source Data for Figure 1 [file EMMM-15-e16858-s007.zip › Figure 1/1F.xlsx]

## Sheet: Arkusz1
	2.8 mM	5 mM	25 mM
	0.415833	1.00387	0.650073
	0.682582	0.870658	0.31996
	0.311811	0.502685	0.741463
	0.261033	0.429728	0.802076
	0.147884	0.121914	0.476276
	0.175308	0.134232	0.413882
	0.201105	0.285691	1.39004
	0.141212	0.375629	1.97579
