# Supplementary material for: Platelet‐derived lipids promote insulin secretion of pancreatic β cells
Source: EMBO Mol Med. 2023 Jul 25;15(9):e16858. doi: 10.15252/emmm.202216858 (PMC10493578; doi:10.15252/emmm.202216858)
Supplement: Supplementary file 6 — Source Data for Figure 2 [file EMMM-15-e16858-s003.zip]

Archive with 14 entries (13 files):
- Figure 2/
- __MACOSX/._Figure 2
- Figure 2/2H.xlsx
- __MACOSX/Figure 2/._2H.xlsx
- Figure 2/2D.xlsx
- __MACOSX/Figure 2/._2D.xlsx
- Figure 2/2B.xlsx
- __MACOSX/Figure 2/._2B.xlsx
- Figure 2/2C.xlsx
- __MACOSX/Figure 2/._2C.xlsx
- Figure 2/2A.xlsx
- __MACOSX/Figure 2/._2A.xlsx
- Figure 2/2F.xlsx
- __MACOSX/Figure 2/._2F.xlsx
