# Supplementary material for: Platelet‐derived lipids promote insulin secretion of pancreatic β cells
Source: EMBO Mol Med. 2023 Jul 25;15(9):e16858. doi: 10.15252/emmm.202216858 (PMC10493578; doi:10.15252/emmm.202216858)
Supplement: Supplementary file 6 — Source Data for Figure 2 [file EMMM-15-e16858-s003.zip › Figure 2/2H.xlsx]

## Sheet: Arkusz1
	endocrine	exocrine
	0	0
	0.0366986	0
	0.0388109	0
	0.0396902	0
	0.0472794	0
	0.0680857	0
	0.0717403	0
	0.0731057	0
	0.076027	0
	0.0772934	0
	0.0860641	0
	0.0860695	0
	0.0872039	0
	0.0880579	0
	0.0889381	0
	0.100724	0
	0.100816	0.0112546
	0.101103	0.0116853
	0.103228	0.0118046
	0.111128	0.013646
	0.115899	0.0139398
	0.122403	0.0140609
	0.124201	0.0143987
	0.127793	0.0152106
	0.127999	0.0156368
	0.128611	0.016008
	0.13364	0.0167537
	0.138981	0.0168409
	0.146807	0.017018
	0.147743	0.0200051
	0.149559	0.0200795
	0.15663	0.0204862
	0.157964	0.0211834
	0.158248	0.0223229
	0.162493	0.022572
	0.171718	0.023661
	0.171806	0.0256078
	0.184484	0.0262303
	0.190715	0.02776
	0.195114	0.0290558
	0.196831	0.0296774
	0.199926	0.0305938
	0.20207	0.0340718
	0.208351	0.0342159
	0.214233	0.0342883
	0.215111	0.0346555
	0.219729	0.0354526
	0.233905	0.0363279
	0.23886	0.03695
	0.23972	0.0371195
	0.243946	0.0373767
	0.24423	0.0387179
	0.254554	0.0391867
	0.255684	0.0400597
	0.256	0.0405363
	0.271107	0.0414446
	0.273043	0.0414977
	0.273189	0.0422561
	0.278545	0.0436621
	0.279774	0.0440384
	0.280321	0.0440984
	0.282891	0.0453336
	0.283652	0.0461085
	0.29066	0.0467749
	0.300906	0.0475304
	0.309725	0.0484554
	0.311924	0.048528
	0.320814	0.0487473
	0.327677	0.0488208
	0.328727	0.0503655
	0.335241	0.0515965
	0.341845	0.0522742
	0.353684	0.0531373
	0.366844	0.0552673
	0.375458	0.0559036
	0.378874	0.0559519
	0.394054	0.0570532
	0.398324	0.0575435
	0.403961	0.0578004
	0.407906	0.0578004
	0.410023	0.0583561
	0.424424	0.0599411
	0.44193	0.0600523
	0.443176	0.0602386
	0.457258	0.0603884
	0.467645	0.0606904
	0.476003	0.0618388
	0.479238	0.0621271
	0.489326	0.0632191
	0.489875	0.0638426
	0.501352	0.0646717
	0.507859	0.0655227
	0.517674	0.065789
	0.518539	0.0668074
	0.52357	0.0673402
	0.546633	0.0688099
	0.563154	0.0719293
	0.5679	0.0725744
	0.600392	0.0734973
	0.630034	0.0740691
	0.700702	0.0761605
	0.702055	0.0770671
	0.708191	0.0781841
	0.716308	0.0825719
	0.753552	0.0835093
	0.759534	0.0852692
	0.795907	0.0866618
	0.808186	0.0890868
	0.840599	0.0893444
	0.939194	0.0894149
	0.982129	0.0955754
	1.12668	0.0959532
		0.09855
		0.100025
		0.100522
		0.104145
		0.107536
		0.109352
		0.111614
		0.122375
		0.123779
		0.126636
		0.132657
		0.133202
		0.141514
		0.148819
		0.150971
		0.15583
		0.172171
		0.172171
		0.178407
