# Supplementary material for: Platelet‐derived lipids promote insulin secretion of pancreatic β cells
Source: EMBO Mol Med. 2023 Jul 25;15(9):e16858. doi: 10.15252/emmm.202216858 (PMC10493578; doi:10.15252/emmm.202216858)
Supplement: Supplementary file 6 — Source Data for Figure 2 [file EMMM-15-e16858-s003.zip › Figure 2/2D.xlsx]

## Sheet: Arkusz1
	Low glucose				High glucose
	Ctr	3T3-L1	HEK	MIN6	Ctr	3T3-L1	HEK	MIN6
	2307	2679	2897	3478	2828	2941	3024	4325
	2152	2294	2860	3292	2426	2327	2505	3529
	2951	2709	3183	4171	2861	3072	3375	4647
	2942	2912	4501	5055	3010	2943	3086	4796
	2395	2768	2880	3685	2695	3279	2810	4355
	2155	2346	2736	3501	2571	3084	2777	4135
	2140	2332	2768	3311	2625	3092	2732	4081
	3316	4044	4355	4592	5100	3821	4380	5504
