# Supplementary material for: Platelet‐derived lipids promote insulin secretion of pancreatic β cells
Source: EMBO Mol Med. 2023 Jul 25;15(9):e16858. doi: 10.15252/emmm.202216858 (PMC10493578; doi:10.15252/emmm.202216858)
Supplement: Supplementary file 6 — Source Data for Figure 2 [file EMMM-15-e16858-s003.zip › Figure 2/2B.xlsx]

## Sheet: Arkusz1
	Control	3T3-L1	HEK	MIN6
	0.68194	0.368774	0.312576	0.868428
	0.414273	0.610187	0.280034	0.301566
	0.228378	0.241692	0.184654	0.955588
	0.233659	0.649875	0.284585	1.10764
	0.242964	0.176012	0.199621	0.752237
