# Supplementary material for: Platelet‐derived lipids promote insulin secretion of pancreatic β cells
Source: EMBO Mol Med. 2023 Jul 25;15(9):e16858. doi: 10.15252/emmm.202216858 (PMC10493578; doi:10.15252/emmm.202216858)
Supplement: Supplementary file 6 — Source Data for Figure 2 [file EMMM-15-e16858-s003.zip › Figure 2/2C.xlsx]

## Sheet: Arkusz1
	Low glucose				High glucose
	Ctr	3T3-L1	HEK	MIN6	Ctr	3T3-L1	HEK	MIN6
	338	335	318	431	311	382	341	695
	246	383	425	400	296	269	290	508
	336	352	391	541	404	366	392	578
	338	336	585	671	357	383	407	620
	261	337	310	464	306	367	328	505
	250	292	322	411	310	365	349	566
	250	288	356	460	341	383	368	577
	432	566	606	694	794	568	637	961
