# Supplementary material for: Platelet‐derived lipids promote insulin secretion of pancreatic β cells
Source: EMBO Mol Med. 2023 Jul 25;15(9):e16858. doi: 10.15252/emmm.202216858 (PMC10493578; doi:10.15252/emmm.202216858)
Supplement: Supplementary file 6 — Source Data for Figure 2 [file EMMM-15-e16858-s003.zip › Figure 2/2A.xlsx]

## Sheet: Arkusz1
	Control	3T3-L1	HEK	MIN6
	18.4369	12.2708	15.7849	16.6913
	12.7137	14.378	13.4069	18.0272
	12.2593	15.6229	17.4759	22.7751
	12.7454	14.7711	9.45185	26.2649
	10.1826	10.2403	15.6801	16.367
