# Supplementary material for: Platelet‐derived lipids promote insulin secretion of pancreatic β cells
Source: EMBO Mol Med. 2023 Jul 25;15(9):e16858. doi: 10.15252/emmm.202216858 (PMC10493578; doi:10.15252/emmm.202216858)
Supplement: Supplementary file 6 — Source Data for Figure 2 [file EMMM-15-e16858-s003.zip › Figure 2/2F.xlsx]

## Sheet: Arkusz1
	exocrine	endocrine
	2.16385	21.9432
	8.06315	9.70616
	6.73162	24.3446
	3.42492	13.7201
	7.92038	9.07656
	10.09	4.66052
	7.72105	14.1591
	8.07908	15.5356
	8.71301	7.78248
	5.0248	12.0298
	3.65016	7.98556
	5.41296	19.8674
	9.43441	28.7787
	10.5704	12.213
	27	28.305
	8.59128	5.50588
	9.21015	4.9023
	6.4248	3.65124
	3.28592	2.84745
	1.25783	11.1952
	5.98015	6.12497
	3.02422	4.3181
	2.2263	11.1876
	10.0468	6.46893
	7.40021	10.3359
	7.07043	6.48319
	5.06312
	2.23024
	12.0731
