# Supplementary material for: Platelet‐derived lipids promote insulin secretion of pancreatic β cells
Source: EMBO Mol Med. 2023 Jul 25;15(9):e16858. doi: 10.15252/emmm.202216858 (PMC10493578; doi:10.15252/emmm.202216858)
Supplement: Supplementary file 7 — Source Data for Figure 3 [file EMMM-15-e16858-s004.zip]

Archive with 20 entries (19 files):
- Figure 3/
- __MACOSX/._Figure 3
- Figure 3/3B.xlsx
- __MACOSX/Figure 3/._3B.xlsx
- Figure 3/3C.xlsx
- __MACOSX/Figure 3/._3C.xlsx
- Figure 3/3D.xlsx
- __MACOSX/Figure 3/._3D.xlsx
- Figure 3/3H.xlsx
- __MACOSX/Figure 3/._3H.xlsx
- Figure 3/3I.xlsx
- __MACOSX/Figure 3/._3I.xlsx
- Figure 3/3E.xlsx
- __MACOSX/Figure 3/._3E.xlsx
- Figure 3/3F.xlsx
- __MACOSX/Figure 3/._3F.xlsx
- Figure 3/3G.xlsx
- __MACOSX/Figure 3/._3G.xlsx
- Figure 3/3A.xlsx
- __MACOSX/Figure 3/._3A.xlsx
