# Supplementary material for: Platelet‐derived lipids promote insulin secretion of pancreatic β cells
Source: EMBO Mol Med. 2023 Jul 25;15(9):e16858. doi: 10.15252/emmm.202216858 (PMC10493578; doi:10.15252/emmm.202216858)
Supplement: Supplementary file 7 — Source Data for Figure 3 [file EMMM-15-e16858-s004.zip › Figure 3/3B.xlsx]

## Sheet: Arkusz1
		0 min	2 min	5 min	15 min	30 min
	GP1b -/-	0.58	0.5	0.22	0.54	0.75
	GP1b -/-	0.36	0.325	0.26	0.36	0.61
	GP1b -/-	0.36	0.46	0.52	0.61	0.87
	GP1b -/-	0.31	0.46	0.3875	0.26	0.26
	GP1b -/-	0.36	0.45	0.46	0.65	0.87
	GP1b -/-	0.54	0.46	0.31	0.26	0.41
	GP1b -/-	0.46	0.54	0.516665	0.72	0.81
	GP1b -/-	0.41	0.5125	0.61	0.75	0.81
	GP1b -/-					0.31
	GP1b +/+	0.5	0.72	0.5125		0.96
	GP1b +/+	0.46	0.93	1.0875	0.98	1.06
	GP1b +/+	0.5	0.5125	0.36		0.75
	GP1b +/+	0.41	0.5	0.46	0.61	0.81
	GP1b +/+	0.26	0.36	0.3875	0.575	0.75
	GP1b +/+	0.72	0.65	0.8125	0.46	0.96
