# Supplementary material for: Platelet‐derived lipids promote insulin secretion of pancreatic β cells
Source: EMBO Mol Med. 2023 Jul 25;15(9):e16858. doi: 10.15252/emmm.202216858 (PMC10493578; doi:10.15252/emmm.202216858)
Supplement: Supplementary file 7 — Source Data for Figure 3 [file EMMM-15-e16858-s004.zip › Figure 3/3C.xlsx]

## Sheet: Arkusz1
			0 min	15 min	30 min	60 min	90 min	120 min
		GP1b +/+	133	93	76	36	39	70
		GP1b +/+	174	101	70	29	33	68
		GP1b +/+	169	117	81	72	91	119
		GP1b +/+	144	136	124	134	128	97
		GP1b +/+	179	107	76	50	65	80
		GP1b -/-	143	118	92	49	68	90
		GP1b -/-	126	108	71	66	54	77
		GP1b -/-	179	107	99	68	62	73
		GP1b -/-	164	117	105	52	56	81
		GP1b -/-	161	97	73	39	64	87
		GP1b -/-	153	131	70	44	89	120
		GP1b -/-	178	96	85	48	88	112
		GP1b -/-	131	93	74	34	36	50
