# Supplementary material for: Platelet‐derived lipids promote insulin secretion of pancreatic β cells
Source: EMBO Mol Med. 2023 Jul 25;15(9):e16858. doi: 10.15252/emmm.202216858 (PMC10493578; doi:10.15252/emmm.202216858)
Supplement: Supplementary file 7 — Source Data for Figure 3 [file EMMM-15-e16858-s004.zip › Figure 3/3D.xlsx]

## Sheet: Arkusz1
		0 min	15 min	30 min	60 min	90 min	120 min
	GPVI +/+	73	337	354	266	165	131
	GPVI +/+	72	237	234	151	128	99
	GPVI +/+	71	260	283	172	131	112
	GPVI +/+	75	371	284	187	136	132
	GPVI +/+	64	328	375	354	308	289
	GPVI +/+	81	322	313	182	167	127
	GPVI +/+	94	374	363	203	171	136
	GPVI +/+	75	155	153	121	104	91
	GPVI +/+	77	310	330	222	174	136
	GPVI +/+	77	387	348	183	154	147
	GPVI +/+	82	128	147	119	124	130
	GPVI +/+	69	283	286	162	135	126
	GPVI +/+	74	308	222	209	133	93
	GPVI +/+	69	237	313	195	234	183
	GPVI +/+	92	288	335	187	158	119
	GPVI -/-	71	287	331	153	120	105
	GPVI -/-	92	352	476	367	262	197
	GPVI -/-	71	393	502	480	373	267
	GPVI -/-	82	301	276	167	150	107
	GPVI -/-	75	346	347	474	328	239
	GPVI -/-	87	325	436	284	211	170
	GPVI -/-	72	249	430	295	239	165
	GPVI -/-	79	318	317	201	156	128
	GPVI -/-	80	331	302	360	293	244
	GPVI -/-	73	338	417	360	293	244
	GPVI -/-	99	261	230	394	358	299
	GPVI -/-	72	276	295	157	129	106
	GPVI -/-	68	260	254	173	136	112
