# Supplementary material for: Platelet‐derived lipids promote insulin secretion of pancreatic β cells
Source: EMBO Mol Med. 2023 Jul 25;15(9):e16858. doi: 10.15252/emmm.202216858 (PMC10493578; doi:10.15252/emmm.202216858)
Supplement: Supplementary file 7 — Source Data for Figure 3 [file EMMM-15-e16858-s004.zip › Figure 3/3H.xlsx]

## Sheet: Arkusz1
		0	2	5	15	30
	f/f	0.096404	0.100995	0.0711553	0.0910482	0.185922
	f/f	0.131599	0.165264	0.0986993	0.0742158	0.302984
	f/f	0.0933435	0.194338	0.0696251	0.0902831	0.264728
	f/f	0.0642693	0.133894	0.096404	0.148432	0.213466
	f/f	0.122418	0.123183	0.144606	0.235654	0.319051
	f/f		0.205815	0.096404	0.27697	0.270849
	f/f	0.0114767	0.300689	0.156848	0.255547	0.30834
	f/f	0.0497322	0.0994644	0.0673298	0.13466	0.227238
	f/f	0.0367253	0.191278	0.0994644	0.189748	0.201989
	f/f	0.0956389	0.468248	0.355011	0.470543	0.400153
	f/f	0.18601	0.379173	0.382353	0.176471	0.363275
	f/f	0.375199	0.564388	0.310811	0.405405	0.474563
	PF4 cre	0.197399	0.517215	0.307575	0.197399	0.17368
	PF4 cre	0.0512624	0.10482	0.0811018	0.0673298	0.0198929
	PF4 cre	0.258607	0.143841	0.0971691	0.118592	0.0803366
	PF4 cre	0.10176	0.123183	0.0665647	0.131599	0.0833971
	PF4 cre	0.116297	0.143076	0.120888	0.0948738	0.048202
	PF4 cre	0.175976	0.10482		0.0872226	0.0573833
	PF4 cre	0.162957	0.391097	0.267091	0.274245	0.214626
	PF4 cre	0.0834658	0.118442	0.0166932	0.0063593	0.0151033
	PF4 cre	0.27186	0.0937997	0.0572337	0.236884	0.413355
