# Supplementary material for: Platelet‐derived lipids promote insulin secretion of pancreatic β cells
Source: EMBO Mol Med. 2023 Jul 25;15(9):e16858. doi: 10.15252/emmm.202216858 (PMC10493578; doi:10.15252/emmm.202216858)
Supplement: Supplementary file 7 — Source Data for Figure 3 [file EMMM-15-e16858-s004.zip › Figure 3/3I.xlsx]

## Sheet: Arkusz1
		0	15	30	60	90	120
	f/f	164	92	65	64	93	77
	f/f	138	123	73	74	81	80
	f/f	174	266	193	104	78	80
	f/f	123	94	63	79	87	104
	f/f	130	84	88	71	77	121
	f/f	178	117	109	81	72	101
	f/f	137	66	41	50	73	88
	f/f	176	108	75	59	79	106
	PF4 cre	152	125	78	85	84	87
	PF4 cre	215	127	82	75	82	121
	PF4 cre	166	156	111	56	37	45
	PF4 cre	190	99	81	67	87	108
	PF4 cre	164	143	101	56	62	75
	PF4 cre	137	157	122	72	59	70
	PF4 cre	180	124	114	93	97	140
