# Supplementary material for: Platelet‐derived lipids promote insulin secretion of pancreatic β cells
Source: EMBO Mol Med. 2023 Jul 25;15(9):e16858. doi: 10.15252/emmm.202216858 (PMC10493578; doi:10.15252/emmm.202216858)
Supplement: Supplementary file 7 — Source Data for Figure 3 [file EMMM-15-e16858-s004.zip › Figure 3/3E.xlsx]

## Sheet: Arkusz1
		0 min	2 min	5 min	15 min	30 min
	+/+ GP6		897.34	790.51	762.09	845.18
	+/+ GP6	359.38	790.51	605.58	671.52	845.18
	+/+ GP6	408.37	922.59	671.52	671.52	818.19
	+/+ GP6	845.18	818.19	639.2	762.09	790.51
	+/+ GP6	762.09	922.59	732.84	702.69	845.18
	+/+ GP6	605.58	756.975	605.58	605.58
	-/- GP6	408.37	702.69	671.52	732.84	971.62
	-/- GP6	605.58		702.69	667	732.84
	-/- GP6	732.84	605.58	453.12	570.47	533.6
	-/- GP6	533.6	790.51	762.09	897.34	922.59
	-/- GP6	156.74	239.94		239.94	304.38
	-/- GP6	304.38	799	671.52
