# Supplementary material for: Platelet‐derived lipids promote insulin secretion of pancreatic β cells
Source: EMBO Mol Med. 2023 Jul 25;15(9):e16858. doi: 10.15252/emmm.202216858 (PMC10493578; doi:10.15252/emmm.202216858)
Supplement: Supplementary file 7 — Source Data for Figure 3 [file EMMM-15-e16858-s004.zip › Figure 3/3F.xlsx]

## Sheet: Arkusz1
		0 min	15 min	30 min	60 min	90 min	120 min
	GPVI +/+	154	173	162	118	106	107
	GPVI +/+	145	153	166	121	110	102
	GPVI +/+	132	125	128	104	100	97
	GPVI +/+	124	149	117	108	99	104
	GPVI +/+	156		121	100	107	112
	GPVI +/+	155	104	91	65	75	83
	GPVI +/+	161	155	120	88	82	92
	GPVI +/+	143	154	149	114	103	102
	GPVI +/+	165	189	179	149	132	125
	GPVI +/+	175	147	184	160	145	147
	GPVI +/+	130	146	128	120	123	104
	GPVI +/+	126	130	107	99	94	92
	GPVI -/-	167	174	146	140	136	128
	GPVI -/-	182	147	153	142	131	128
	GPVI -/-	141	153	140	112	98	116
	GPVI -/-	160	157	128	117	117	123
	GPVI -/-	124	144	126	107	92	105
	GPVI -/-	148	175	144	118	99	100
	GPVI -/-	130	124	114	93	106	107
