# Supplementary material for: Platelet‐derived lipids promote insulin secretion of pancreatic β cells
Source: EMBO Mol Med. 2023 Jul 25;15(9):e16858. doi: 10.15252/emmm.202216858 (PMC10493578; doi:10.15252/emmm.202216858)
Supplement: Supplementary file 7 — Source Data for Figure 3 [file EMMM-15-e16858-s004.zip › Figure 3/3G.xlsx]

## Sheet: Arkusz1
		0	15	30	60	90	120
	f/f	81	320	262	190	149	141
	f/f	98	299	288	191	142	109
	f/f	98	307	443	270	199	135
	f/f	84	319	270	180	131	111
	f/f	77	262	289	149	136	136
	f/f	91		305	206	172	134
	f/f	86	286	286	212	164	130
	f/f	92		288	222	161	127
	f/f	91	279	240	161	146	139
	PF4 cre	97	292	269	230	244	177
	PF4 cre	90		149	97	108	64
	PF4 cre	91	260	295	346	270	220
	PF4 cre	87	196	337	349	412	441
	PF4 cre	104	282	426	462	507	404
	PF4 cre	154	271	414	499	508	513
