# Supplementary material for: Platelet‐derived lipids promote insulin secretion of pancreatic β cells
Source: EMBO Mol Med. 2023 Jul 25;15(9):e16858. doi: 10.15252/emmm.202216858 (PMC10493578; doi:10.15252/emmm.202216858)
Supplement: Supplementary file 7 — Source Data for Figure 3 [file EMMM-15-e16858-s004.zip › Figure 3/3A.xlsx]

## Sheet: Arkusz1
		0 min	15 min	30 min	60 min	90 min	120 min
	GP1b +/+	85	122	157	119	111	116
	GP1b +/+	77	299	273	182	113	93
	GP1b +/+	70	256	242	170	118	100
	GP1b +/+	85	285	264	167	145	112
	GP1b +/+	80	153	156	148	129	113
	GP1b +/+	79	335	301	160	122	120
	GP1b +/+	74	403	441	215	155	140
	GP1b +/+	80	280	323	197	128	109
	GP1b -/-	85	296	414	360	267	162
	GP1b -/-	80	325	285	154	138	99
	GP1b -/-	78	255	371	286	191	174
	GP1b -/-	71	372	412	290	181	133
	GP1b -/-	80	318	171	145	122	157
	GP1b -/-	78	298	404	328	187	177
	GP1b -/-	81	341	361	217	166	149
	GP1b -/-	94	301	385	280	183	131
	GP1b -/-	87	257	423	245	190	138
	GP1b -/-	77	351	371	255	163	152
