# Supplementary material for: Platelet‐derived lipids promote insulin secretion of pancreatic β cells
Source: EMBO Mol Med. 2023 Jul 25;15(9):e16858. doi: 10.15252/emmm.202216858 (PMC10493578; doi:10.15252/emmm.202216858)
Supplement: Supplementary file 8 — Source Data for Figure 4 [file EMMM-15-e16858-s005.zip]

Archive with 20 entries (19 files):
- Figure 4/
- __MACOSX/._Figure 4
- Figure 4/4E.xlsx
- __MACOSX/Figure 4/._4E.xlsx
- Figure 4/4I.xlsx
- __MACOSX/Figure 4/._4I.xlsx
- Figure 4/4H.xlsx
- __MACOSX/Figure 4/._4H.xlsx
- Figure 4/4D.xlsx
- __MACOSX/Figure 4/._4D.xlsx
- Figure 4/4C.xlsx
- __MACOSX/Figure 4/._4C.xlsx
- Figure 4/4B.xlsx
- __MACOSX/Figure 4/._4B.xlsx
- Figure 4/4A.xlsx
- __MACOSX/Figure 4/._4A.xlsx
- Figure 4/4G.xlsx
- __MACOSX/Figure 4/._4G.xlsx
- Figure 4/4F.xlsx
- __MACOSX/Figure 4/._4F.xlsx
