# Supplementary material for: Platelet‐derived lipids promote insulin secretion of pancreatic β cells
Source: EMBO Mol Med. 2023 Jul 25;15(9):e16858. doi: 10.15252/emmm.202216858 (PMC10493578; doi:10.15252/emmm.202216858)
Supplement: Supplementary file 8 — Source Data for Figure 4 [file EMMM-15-e16858-s005.zip › Figure 4/4E.xlsx]

## Sheet: Arkusz1
		0	2	5	15	30
	Ctr	0.599285	1.05441	0.598256	1.13885	1.24388
	Ctr	0.332593	0.715642	0.469543	0.840235	0.666216
	Ctr	0.385108	0.968948	0.509702	0.742414	0.569424
	Ctr	0.368633	0.516909	0.337742	0.47984	0.313029
	Ctr	0.315088	0.641503	0.434533	0.489108	0.396435
	Ctr	0.265663	0.555008	0.733146	0.831998	0.534414
	Ctr	0.560157	0.632236	0.421147	0.557068	0.61782
	JON/A	0.586929	0.973067	0.487048	1.24285	0.580751
	JON/A	0.394375	0.566335	0.301702	0.303762	0.20697
	JON/A	0.368633	0.911285	0.433504	0.458217	0.380989
	JON/A	1.03794	0.516909	0.41085	0.293465	0.217267
	JON/A	0.298613	0.58487	0.34392	0.406732	0.222415
	JON/A	0.421147		0.429385	0.419088	0.350098
	JON/A	0.82376	0.443801	0.304791	0.316118	0.245069
	JON/A	1.13988	0.370692	0.30788	0.389227
	JON/A	0.553979	0.506612	0.317148	0.375841	0.37893
	JON/A	0.532355	0.270811	0.252277	0.246098	0.261544
