# Supplementary material for: Platelet‐derived lipids promote insulin secretion of pancreatic β cells
Source: EMBO Mol Med. 2023 Jul 25;15(9):e16858. doi: 10.15252/emmm.202216858 (PMC10493578; doi:10.15252/emmm.202216858)
Supplement: Supplementary file 8 — Source Data for Figure 4 [file EMMM-15-e16858-s005.zip › Figure 4/4I.xlsx]

## Sheet: Arkusz1
		0	15	30	60	90	120
	ctr	153	108	82	72	108	115
	ctr	162	106	54	52	99	149
	ctr	153	95	73	70	84	104
	ctr	157	132	95	77	98	107
	ctr	183	115	117	91	78	129
	ctr	215	139	101	89	118	80
	ctr	144	112	102	115	99	96
	ctr	159	127	95	70	68	111
	ctr	139	86	54	70	80	101
	ctr	166	119	78	70	86	110
	R300	120	151	104	95	79	134
	R300	153	152	106	68	55	53
	R300	153	156	107	91	116	99
	R300	118	120	109	99	67	85
	R300	147	150	109	126	99	102
	R300	180	121	97	69	77	77
	R300	160	95	85	76	70	97
	R300	120	111	79	57	52	54
