# Supplementary material for: Platelet‐derived lipids promote insulin secretion of pancreatic β cells
Source: EMBO Mol Med. 2023 Jul 25;15(9):e16858. doi: 10.15252/emmm.202216858 (PMC10493578; doi:10.15252/emmm.202216858)
Supplement: Supplementary file 8 — Source Data for Figure 4 [file EMMM-15-e16858-s005.zip › Figure 4/4H.xlsx]

## Sheet: Arkusz1
		0	2	5	15	30
	ctr	0.14018	0.264986	0.218862	0.227002	0.364469
	ctr	0.0217054	0.262273	0.241472	0.132945	0.21434
	ctr	0.0515502	0.344573	0.198966	0.268604	0.0913434
	ctr	0.427776	0.0940566	0.0850127	0.122997	0.347286
	ctr	0.113049	0.429585	0.20801	0.245994	0.262273
	ctr	0.0822995	0.302066	0.0768732	0.170025	0.366278
	ctr	0.0958653	0.205297	0.115762	0.532686	0.577001
	ctr	0.264986	0.300257	0.16279	0.326485	0.516407
	ctr	0.0813951	0.236046	0.0660205		0.169121
	R300	0.241472	0.186304	0.120284	0.0976741	0.00271317
	R300	0.0913434	0.11124	0.183591	0.189922	0.139276
	R300	0.150129	0.198061	0.104005		0.0515502
	R300	0.0198966	0.121188	0.131137	0.17726	0.161886
	R300	0.0271317	0.216149	0.00542634	0.11124	0.279457
	R300	0.0397932	0.164599	0.123901	0.128423	0.0651161
	R300	0.0669249	0.375322	0.0316537	0.0714468	0.0117571
	R300	0.287596	0.0307493	0.0117571	0.179069	0.069638
	R300	0.4739	0.113953	0.127519	0.0967697
