# Supplementary material for: Platelet‐derived lipids promote insulin secretion of pancreatic β cells
Source: EMBO Mol Med. 2023 Jul 25;15(9):e16858. doi: 10.15252/emmm.202216858 (PMC10493578; doi:10.15252/emmm.202216858)
Supplement: Supplementary file 8 — Source Data for Figure 4 [file EMMM-15-e16858-s005.zip › Figure 4/4D.xlsx]

## Sheet: Arkusz1
		0	15	30	60	90	120
	Ctr	102	332	354	167	144	140
	Ctr	92	348	313	217	134	131
	Ctr	102	356	335	166	150	132
	Ctr	88	328	349	225	126	116
	Ctr	100	310	329	195	115	119
	Ctr	101	321	285	182	140	147
	Ctr	110	313	268	173	130	120
	Ctr	106	393	376	255	195	145
	JON/A	103	381	404	503	389	422
	JON/A	95	377	368	292	190	181
	JON/A	104	303	296	299	367	229
	JON/A	114	420	412	382	375	367
	JON/A	95	381	349	342	271	223
	JON/A	90	464	413	491	404	298
	JON/A	101	228	240	358	358	376
	JON/A	99	282	341	452	424	388
	JON/A	103	232	210	282	292	216
	JON/A	115	407	401	310	258	234
