# Supplementary material for: Platelet‐derived lipids promote insulin secretion of pancreatic β cells
Source: EMBO Mol Med. 2023 Jul 25;15(9):e16858. doi: 10.15252/emmm.202216858 (PMC10493578; doi:10.15252/emmm.202216858)
Supplement: Supplementary file 8 — Source Data for Figure 4 [file EMMM-15-e16858-s005.zip › Figure 4/4C.xlsx]

## Sheet: Arkusz1
		0	15	30	60	90	120
	Ctr	175	86	82	85	108	141
	Ctr	165	93	123	88	99	111
	Ctr	130	79	85	87	82	102
	Ctr	138	115	91	106	107	112
	Ctr	190	128	133	139	167	146
	Ctr	148	79	92	97	105	123
	Ctr	147	95	91	86	107	136
	JAQ1	156	83	84	91	75	114
	JAQ1	156	105	108	72	105	116
	JAQ1	159	142	104	93	105	100
	JAQ1	140	110	92	68	81	90
	JAQ1	156	90	88	77	78	70
	JAQ1	144	89	100	108	116	120
	JAQ1	166	132	103	118	91	102
	JAQ1	158	116	108	93	110	119
	JAQ1	189	139	112	112	114	108
	JAQ1	151	107	89	100	127	134
	JAQ1	160	125	95	84	89	113
