# Supplementary material for: Platelet‐derived lipids promote insulin secretion of pancreatic β cells
Source: EMBO Mol Med. 2023 Jul 25;15(9):e16858. doi: 10.15252/emmm.202216858 (PMC10493578; doi:10.15252/emmm.202216858)
Supplement: Supplementary file 8 — Source Data for Figure 4 [file EMMM-15-e16858-s005.zip › Figure 4/4B.xlsx]

## Sheet: Arkusz1
		0	2	5	15	30
	Ctr	0.414746	0.254762	0.0743056	0.0955357	0.206236
	Ctr	0.044735	0.183489	0.0947775	0.166808	0.410955
	Ctr	0.288882	0.219884	0.134205	0.301772	0.303288
	Ctr	0.044735	0.313145	0.103118	0.250213	0.394274
	Ctr		0.231257	0.106909	0.260828	0.417779
	Ctr	0.199412	0.339683	0.172874	0.358638	0.319969
	Ctr	0.0318452	0.541369	0.266893	0.429911	0.649036
	Ctr		0.287365	0.130414	0.100085	0.218367
	Ctr	0.0786225	0.245495	0.232658	0.394717	0.481362
	Ctr	0.0810293	0.62898	0.255122	0.38509	0.409158
	Ctr	0.419587	0.444458	0.172488	0.354603	0.619352
	JAQ	0.190313	0.250213	0.103118	0.24263	0.362429
	JAQ	0.12359	0.0629323	0.0955357	0.0985686	0.044735
	JAQ	0.342715	0.433702	0.100085	0.192588	0.326793
	JAQ	0.106909	0.216851	0.100843	0.154677	0.417021
	JAQ	0.101601	0.307079	0.101601	0.274476	0.326035
	JAQ	0.002312	0.150128	0.10236	0.183489	0.283574
	JAQ	0.463272	0.345748	0.125865	0.261586	0.277509
	JAQ		0.287365	0.130414	0.100085	0.218367
	JAQ	0.0932611	0.204719	0.166808	0.0940193	0.430669
	JAQ	0.0538336	0.150886	0.0985686	0.27919	0.290422
	JAQ		0.34979	0.205381	0.247901	0.333744
