# Supplementary material for: Platelet‐derived lipids promote insulin secretion of pancreatic β cells
Source: EMBO Mol Med. 2023 Jul 25;15(9):e16858. doi: 10.15252/emmm.202216858 (PMC10493578; doi:10.15252/emmm.202216858)
Supplement: Supplementary file 8 — Source Data for Figure 4 [file EMMM-15-e16858-s005.zip › Figure 4/4A.xlsx]

## Sheet: Arkusz1
		0 min	15 min	30 min	60 min	90 min	120 min
	CTR	66	222	229	160	124	107
	CTR	63	233	232	191	148	123
	CTR	57	256	253	188	141	114
	CTR	58	202	226	177	125	106
	CTR	63	198	190	156	111	89
	CTR	53	197	177	124	102	92
	CTR	55	176	167	129	96	75
	CTR	55	214	190	147	112	96
	CTR	57	226	237	178	123	87
	JAQ1	68	221	316	235	165	105
	JAQ1	47	210	264	226	149	98
	JAQ1	49	244	293	258	171	118
	JAQ1	48	234	224	176	136	90
