# Supplementary material for: Platelet‐derived lipids promote insulin secretion of pancreatic β cells
Source: EMBO Mol Med. 2023 Jul 25;15(9):e16858. doi: 10.15252/emmm.202216858 (PMC10493578; doi:10.15252/emmm.202216858)
Supplement: Supplementary file 8 — Source Data for Figure 4 [file EMMM-15-e16858-s005.zip › Figure 4/4G.xlsx]

## Sheet: Arkusz1
		0	15	30	60	90	120
	ctr	81	470	532	293	177	128
	ctr	91	298	271	151	124	110
	ctr	91	428	383	206	137	125
	ctr	73	456	462	316	198	147
	ctr	85	306	380	285	136	125
	ctr	93	399	426	235	123	118
	ctr	85	421	393	231	159	131
	ctr	80	330	378	232	159	130
	ctr	83	447	478	260	168	118
	R300	94	404	431	389	479	446
	R300	78	476	489	404	320	241
	R300	83	337	290	341	258	234
	R300	93	189	330	246	253	242
	R300	91	246	235	284	303	333
	R300	83	339	388	476	407	347
	R300	92	316	326	305	331	296
	R300	90	250	399	403	439	359
	R300	88	319	358	380	350	394
