# Supplementary material for: Platelet‐derived lipids promote insulin secretion of pancreatic β cells
Source: EMBO Mol Med. 2023 Jul 25;15(9):e16858. doi: 10.15252/emmm.202216858 (PMC10493578; doi:10.15252/emmm.202216858)
Supplement: Supplementary file 8 — Source Data for Figure 4 [file EMMM-15-e16858-s005.zip › Figure 4/4F.xlsx]

## Sheet: Arkusz1
		0	15	30	60	90	120
	Ctr	164	132	105	89	103	98
	Ctr	152	112	94	103	103	124
	Ctr	171	78	55	73	88	92
	Ctr	187	125	95	71	82	83
	Ctr	130	106	82	76	99	95
	Ctr	149	146	99	117	98	102
	Ctr	160	130	95	92	105	109
	Ctr	130	97	84	86	98	107
	JON/A	153	92	74	69	95	94
	JON/A	181	123	113	107	109	126
	JON/A	159	113	112	117	115	127
	JON/A	143	94	79	75	78	104
	JON/A	136	163	137	73	95	110
	JON/A	120	84	63	90	107	104
	JON/A	104	99	80	124	69	95
