# Supplementary material for: Platelet‐derived lipids promote insulin secretion of pancreatic β cells
Source: EMBO Mol Med. 2023 Jul 25;15(9):e16858. doi: 10.15252/emmm.202216858 (PMC10493578; doi:10.15252/emmm.202216858)
Supplement: Supplementary file 9 — Source Data for Figure 5 [file EMMM-15-e16858-s009.zip]

Archive with 14 entries (13 files):
- Figure 5/
- __MACOSX/._Figure 5
- Figure 5/5C.xlsx
- __MACOSX/Figure 5/._5C.xlsx
- Figure 5/5B.xlsx
- __MACOSX/Figure 5/._5B.xlsx
- Figure 5/5E.xlsx
- __MACOSX/Figure 5/._5E.xlsx
- Figure 5/5D.xlsx
- __MACOSX/Figure 5/._5D.xlsx
- Figure 5/5F.xlsx
- __MACOSX/Figure 5/._5F.xlsx
- Figure 5/5A.xlsx
- __MACOSX/Figure 5/._5A.xlsx
