# Supplementary material for: Platelet‐derived lipids promote insulin secretion of pancreatic β cells
Source: EMBO Mol Med. 2023 Jul 25;15(9):e16858. doi: 10.15252/emmm.202216858 (PMC10493578; doi:10.15252/emmm.202216858)
Supplement: Supplementary file 9 — Source Data for Figure 5 [file EMMM-15-e16858-s009.zip › Figure 5/5B.xlsx]

## Sheet: Arkusz1
		hPS (Number of platelets x10^3/ul)
	Ctrl	250	500	1000	2000	5000
	0.994452	1.02645	1.11316	1.33353	1.63236	1.96421
	1.04039	1.1147	1.17148	1.45998	1.6819	1.76654
	1.00168	1.05638	1.22825	1.46101	1.64784	1.67003
	0.963486	1.11316	1.18231	1.44295	1.88525	1.71338
