# Supplementary material for: Platelet‐derived lipids promote insulin secretion of pancreatic β cells
Source: EMBO Mol Med. 2023 Jul 25;15(9):e16858. doi: 10.15252/emmm.202216858 (PMC10493578; doi:10.15252/emmm.202216858)
Supplement: Supplementary file 9 — Source Data for Figure 5 [file EMMM-15-e16858-s009.zip › Figure 5/5E.xlsx]

## Sheet: Arkusz1
	Ctr	mPS
	1.61348	1.77939
	0.885592	1.95763
	0.806845	1.71691
	0.906025	1.67294
	0.788063	1.60016
	0.943387	0.879413
	1.11065	0.923945
	1.09068	1.15811
	0.855277	0.764332
	1.44137	1.70725
	1.04204	2.19496
	0.886824	2.02119
	0.629763	1.72751
