# Supplementary material for: Platelet‐derived lipids promote insulin secretion of pancreatic β cells
Source: EMBO Mol Med. 2023 Jul 25;15(9):e16858. doi: 10.15252/emmm.202216858 (PMC10493578; doi:10.15252/emmm.202216858)
Supplement: Supplementary file 9 — Source Data for Figure 5 [file EMMM-15-e16858-s009.zip › Figure 5/5D.xlsx]

## Sheet: Arkusz1
	Ctrl low glucose	Ctrl high glucose	mPS low glucose	mPS high glucose
	0.453013	3.79734	0.567106	6.64892
	1.42375	0.769305	0.123484	2.62895
	0.678364	1.35293	1.02796	2.81698
	0.798071	1.4214	1.06311	4.36365
	1.23524	0.972193	1.06423	2.59714
	1.60502	2.22843	0.600468	2.37738
	1.15353	2.67898	0.531971	3.29164
	1.27264	3.42184	0.687384	2.14203
	0.911805	2.54708	0.306581	2.26077
	0.64955	1.4258	0.747586	2.99844
	0.706128	1.1327	1.46908	4.42575
	0.57424	1.52279	0.527075	5.9013
	1.08604	0.761809	0.669021	1.75164
	0.509394	4.61967	0.0959973	4.39412
	0.483079	2.48134		3.68142
	2.46013	0.361333		0.892973
