# Supplementary material for: Platelet‐derived lipids promote insulin secretion of pancreatic β cells
Source: EMBO Mol Med. 2023 Jul 25;15(9):e16858. doi: 10.15252/emmm.202216858 (PMC10493578; doi:10.15252/emmm.202216858)
Supplement: Supplementary file 9 — Source Data for Figure 5 [file EMMM-15-e16858-s009.zip › Figure 5/5F.xlsx]

## Sheet: Arkusz1
	low glucose		high glucose
	Ctrl	hPS	Ctrl	hPS
	0.805205	2.49614	2.39482	3.32939
	0.921193	1.72911	2.07308	2.86366
	0.931414	1.51002	2.9641	3.86045
	1.09229	2.26506	4.18842	4.64215
	1.07496	1.86465	2.4797	4.27152
	1.17495	2.67613	2.39082	3.60003
