# Supplementary material for: Platelet‐derived lipids promote insulin secretion of pancreatic β cells
Source: EMBO Mol Med. 2023 Jul 25;15(9):e16858. doi: 10.15252/emmm.202216858 (PMC10493578; doi:10.15252/emmm.202216858)
Supplement: Supplementary file 10 — Source Data for Figure 6 [file EMMM-15-e16858-s011.zip]

Archive with 16 entries (15 files):
- Figure 6/
- __MACOSX/._Figure 6
- Figure 6/6E.xlsx
- __MACOSX/Figure 6/._6E.xlsx
- Figure 6/6D.xlsx
- __MACOSX/Figure 6/._6D.xlsx
- Figure 6/6C.xlsx
- __MACOSX/Figure 6/._6C.xlsx
- Figure 6/6B.xlsx
- __MACOSX/Figure 6/._6B.xlsx
- Figure 6/6A.xlsx
- __MACOSX/Figure 6/._6A.xlsx
- Figure 6/6G.xlsx
- __MACOSX/Figure 6/._6G.xlsx
- Figure 6/6F.xlsx
- __MACOSX/Figure 6/._6F.xlsx
