# Supplementary material for: Platelet‐derived lipids promote insulin secretion of pancreatic β cells
Source: EMBO Mol Med. 2023 Jul 25;15(9):e16858. doi: 10.15252/emmm.202216858 (PMC10493578; doi:10.15252/emmm.202216858)
Supplement: Supplementary file 10 — Source Data for Figure 6 [file EMMM-15-e16858-s011.zip › Figure 6/6E.xlsx]

## Sheet: Arkusz1
	ctr	mPS	hPS
	0.083004	1.01007	3.47205
	0.13579	1.39564	1.29013
	0.0303326	3.08885	4.17763
	0.020041	0.901847	4.82951
