# Supplementary material for: Platelet‐derived lipids promote insulin secretion of pancreatic β cells
Source: EMBO Mol Med. 2023 Jul 25;15(9):e16858. doi: 10.15252/emmm.202216858 (PMC10493578; doi:10.15252/emmm.202216858)
Supplement: Supplementary file 10 — Source Data for Figure 6 [file EMMM-15-e16858-s011.zip › Figure 6/6D.xlsx]

## Sheet: Arkusz1
	Name	mPS/Ctrl				serum R300/Ctrl
	HETE	20.5532	13.9777	8.47117	8.02399	0.0321535	0.0233896	0.0917238	0.0964
	lysoPAF-(18:1)	4.11468	3.88622	9.88491	11.0447	1.37185	1.19765	1.29286	1.36423
	FA-(20:5)	38.5204	51.0031	88.7956	76.1857	0.569254	0.702086	0.855214	0.470268
	AC-(16:0)	1.91978	1.96419	2.49255	2.83387	1.04403	0.933103	0.841252	0.812723
	PlasEA-(38:4)	2.54736	5.29992	3.78762	3.26383	0.889025	1.00446	1.11197	1.346
	Sphingosin-P	13.866	17.5041	13.8981	22.7612	1.13932	1.46397	0.978197	1.42558
	Cer-(22:6)	14.0091	14.0545	3.80249	25.0902	0.786179	1.57479	1.92425	2.95159
	Cer-(24:1)	5.20457	4.19412	3.67058	2.9569	1.1369	1.29812	1.79692	1.4101
	BMP-(34:2)	4.84125	17.0803	10.8726	20.5473	1.36799	1.19493	1.05142	0.679083
	BMP-(34:3)	4.31943	5.28233	3.65808	5.48495	0.927786	1.02944	1.21492	1.17606
	LPC-(20:1)	1.76794	2.13441	2.1633	2.24569	1.3256	1.38615	1.4208	1.17319
	LPEA-(16:0)	3.4196	3.17245	7.24591	7.79016	1.06496	0.990901	0.980944	0.942309
	LPEA-(18:0)	6.22155	6.74617	14.205	13.7248	0.860537	0.859696	0.952356	1.09267
	LPEA-(20:3)	2.10552	2.46273	2.22438	2.2798	0.974571	1.08423	1.08972	1.12386
	LPEA-(22:6)	4.99911	7.10336		2.97306	2.16521	2.16844	0.440918	2.04444
	LPEA-(24:0)	75.1028	85.7801		12.5242	0.91664	0.642898	0	0
	LPI-(16:0)	93.0683	52.7576	0	0	1.17188	1.10403	1.13102	1.24951
	LPI-(18:0)	3.2908	1.70358	3.02075	3.30604	1.60584	1.52966	1.15027	1.38969
	PA-(34:1)	1.18237	2.58828	3.58122	2.90554	0.600094	0.797296	0.76182	0.789116
	PC-(36:0)	2.86524	6.16476	3.34711	3.64756	0.703348	0.880462	2.01297	1.77941
	PEA-(38:6)	6.90602	9.07258	6.61821	6.33417	1.29223	0.907109	0.793107	0.71013
	PS-(40:3)	127.234	71.9484	16.01	49.7878	0.281183	0.172544	2.31446	4.48546
