# Supplementary material for: Platelet‐derived lipids promote insulin secretion of pancreatic β cells
Source: EMBO Mol Med. 2023 Jul 25;15(9):e16858. doi: 10.15252/emmm.202216858 (PMC10493578; doi:10.15252/emmm.202216858)
Supplement: Supplementary file 10 — Source Data for Figure 6 [file EMMM-15-e16858-s011.zip › Figure 6/6C.xlsx]

## Sheet: Arkusz1
	control		-lipids
	Ctrl	hPS	Ctrl	hPS
	0.835099	1.2622	0.753063	0.849814
	1.02676	1.17171	0.911618	0.760052
	0.977468	1.3928	0.608855	0.703767
	1.16067	1.31407	0.680223	0.641964
	1.03323	4.45445
	0.966773	4.81679
