# Supplementary material for: Platelet‐derived lipids promote insulin secretion of pancreatic β cells
Source: EMBO Mol Med. 2023 Jul 25;15(9):e16858. doi: 10.15252/emmm.202216858 (PMC10493578; doi:10.15252/emmm.202216858)
Supplement: Supplementary file 10 — Source Data for Figure 6 [file EMMM-15-e16858-s011.zip › Figure 6/6B.xlsx]

## Sheet: Arkusz1
	control + column		MAO + column
	Ctrl	hPS	Ctrl	hPS
	1.00655	1.11994	1.09183	1.24239
	0.977012	1.12661	1.17378	1.36817
	1.01084	1.15711	1.16759	1.31528
	1.0056	1.18522	1.12852	1.27097
