# Supplementary material for: Platelet‐derived lipids promote insulin secretion of pancreatic β cells
Source: EMBO Mol Med. 2023 Jul 25;15(9):e16858. doi: 10.15252/emmm.202216858 (PMC10493578; doi:10.15252/emmm.202216858)
Supplement: Supplementary file 10 — Source Data for Figure 6 [file EMMM-15-e16858-s011.zip › Figure 6/6A.xlsx]

## Sheet: Arkusz1
			Proteinase K		<3 kDa		>3kDa		Apyrase		DAO
	Ctrl	hPS	Ctrl	hPS	Ctrl	hPS	Ctrl	hPS	Ctrl	hPS	Ctrl	hPS
	0.837711	1.54192	0.908379	1.79583	1.01109	1.43838	1.1097	1.17379	1.01274	1.67915	0.993015	1.33731
	1.01109	1.53699	1.08916	2.03248	1.00123	1.45482	1.12613	1.16804	1.19598	1.59698	1.03081	1.45893
	1.02095	1.348	1.06204	1.83609	1.04971	1.38744	1.14832	1.20091	1.03492	1.61505	1.02999	1.31759
	1.13024	1.47701	1.12778	1.66846	1.0037	1.39401	1.23213	1.18858	1.11627	1.66353	1.07108	1.39894
	0.966998	1.40247	1.13267	1.73801	0.852345	1.36039	1.03169	1.2226	0.938072	1.40931	0.935442	1.31727
	1.07271	1.38774	1.11741	1.82216	1.04326	1.38985	1.05167	1.24995	1.04115	1.41667	0.916509	1.20367
	0.994872	1.27887	1.24311	1.38038	0.976465	1.35461	1.08323	0.92019	1.0238	1.30885	0.928079	1.16948
	0.96542	1.24206	1.27256	1.12583	1.03537	1.3241	1.09164	1.10742	1.03327	1.33462	0.952798	1.13477
