# Supplementary material for: Platelet‐derived lipids promote insulin secretion of pancreatic β cells
Source: EMBO Mol Med. 2023 Jul 25;15(9):e16858. doi: 10.15252/emmm.202216858 (PMC10493578; doi:10.15252/emmm.202216858)
Supplement: Supplementary file 10 — Source Data for Figure 6 [file EMMM-15-e16858-s011.zip › Figure 6/6G.xlsx]

## Sheet: Arkusz1
	LG	HG
	0.186793	2.93403
	1.76938	2.72417
	1.04383	3.31123
