# Supplementary material for: Platelet‐derived lipids promote insulin secretion of pancreatic β cells
Source: EMBO Mol Med. 2023 Jul 25;15(9):e16858. doi: 10.15252/emmm.202216858 (PMC10493578; doi:10.15252/emmm.202216858)
Supplement: Supplementary file 10 — Source Data for Figure 6 [file EMMM-15-e16858-s011.zip › Figure 6/6F.xlsx]

## Sheet: Arkusz1
	Ctr	R300
	0.587972	0.250343
	0.888469	0.483866
	1.31191	0.608681
	1.07824	0.937621
	0.865977	0.250022
	1.2179
	0.930436
	1.11909
