# Supplementary material for: Platelet‐derived lipids promote insulin secretion of pancreatic β cells
Source: EMBO Mol Med. 2023 Jul 25;15(9):e16858. doi: 10.15252/emmm.202216858 (PMC10493578; doi:10.15252/emmm.202216858)
Supplement: Supplementary file 11 — Source Data for Figure 7 [file EMMM-15-e16858-s013.zip]

Archive with 18 entries (17 files):
- Figure 7/
- __MACOSX/._Figure 7
- Figure 7/7C.xlsx
- __MACOSX/Figure 7/._7C.xlsx
- Figure 7/7B.xlsx
- __MACOSX/Figure 7/._7B.xlsx
- Figure 7/7G.pdf
- __MACOSX/Figure 7/._7G.pdf
- Figure 7/7E.xlsx
- __MACOSX/Figure 7/._7E.xlsx
- Figure 7/7H.xlsx
- __MACOSX/Figure 7/._7H.xlsx
- Figure 7/7D.xlsx
- __MACOSX/Figure 7/._7D.xlsx
- Figure 7/7F.xlsx
- __MACOSX/Figure 7/._7F.xlsx
- Figure 7/7A.xlsx
- __MACOSX/Figure 7/._7A.xlsx
