# Supplementary material for: Platelet‐derived lipids promote insulin secretion of pancreatic β cells
Source: EMBO Mol Med. 2023 Jul 25;15(9):e16858. doi: 10.15252/emmm.202216858 (PMC10493578; doi:10.15252/emmm.202216858)
Supplement: Supplementary file 11 — Source Data for Figure 7 [file EMMM-15-e16858-s013.zip › Figure 7/7C.xlsx]

## Sheet: Arkusz1
		0	15	30	60	90	120
	Ctr	78	336	451	210	175	124
	Ctr	71	358	480	384	277	227
	Ctr	72	288	338	339	179	131
	Ctr	75	377	414	284	174	127
	Ctr	69	446	444	383	229	151
	Ctr	71	368	409	346	238	158
	Ctr	86	425	436	339	232	148
	Ctr	52	343	367	258	171	119
	HET0016	60	202	340	392	297	183
	HET0016	61	188	338	246	178	151
	HET0016	78	442	469	383	293	181
	HET0016	55	395	424	365	316	211
	HET0016	107	417	517	488	453	432
	HET0016	58	200	316	314	261	178
