# Supplementary material for: Platelet‐derived lipids promote insulin secretion of pancreatic β cells
Source: EMBO Mol Med. 2023 Jul 25;15(9):e16858. doi: 10.15252/emmm.202216858 (PMC10493578; doi:10.15252/emmm.202216858)
Supplement: Supplementary file 11 — Source Data for Figure 7 [file EMMM-15-e16858-s013.zip › Figure 7/7B.xlsx]

## Sheet: Arkusz1
	NTC		siFFAR1
	Ctrl	hPS	Ctrl	hPS
	1.21332	1.43983	0.808559	1.06274
	1.18822	1.47008	0.896718	0.975225
	0.872909	1.29376	0.849099	1.18501
	0.725547	1.30856	0.797619	1.111
