# Supplementary material for: Platelet‐derived lipids promote insulin secretion of pancreatic β cells
Source: EMBO Mol Med. 2023 Jul 25;15(9):e16858. doi: 10.15252/emmm.202216858 (PMC10493578; doi:10.15252/emmm.202216858)
Supplement: Supplementary file 11 — Source Data for Figure 7 [file EMMM-15-e16858-s013.zip › Figure 7/7E.xlsx]

## Sheet: Arkusz1
	low glucose				high glucose
	HET0016		Ctrl		HET0016		Ctrl
	Ctrl	hPS	Ctrl	hPS	Ctrl	hPS	Ctrl	hPS
	0.927786	1.45979	0.882734	1.43561	1.15238	1.55486	1.10302	1.63569
	1.04538	1.38327	1.05002	1.45151	1.34385	1.40546	1.3349	1.92852
	0.935073	1.54459	1.07586	1.3985	1.28687	1.585	1.19644	1.41374
	1.1325	1.37134	0.991387	1.31635		1.425	1.35279	1.41407
