# Supplementary material for: Platelet‐derived lipids promote insulin secretion of pancreatic β cells
Source: EMBO Mol Med. 2023 Jul 25;15(9):e16858. doi: 10.15252/emmm.202216858 (PMC10493578; doi:10.15252/emmm.202216858)
Supplement: Supplementary file 11 — Source Data for Figure 7 [file EMMM-15-e16858-s013.zip › Figure 7/7H.xlsx]

## Sheet: Arkusz1
	DMSO		PKD inh.
	Ctrl	hPS	Ctrl	hPS
	0.919975	1.3955	1.08854	1.13986
	0.8993	1.35902	0.835816	1.10289
	1.06884	1.2858	0.999514	1.02724
	1.11189	1.34467	1.15664	1.09121
	0.921985	1.16503	0.840864	0.932974
	1.03349	1.25584	0.779133	0.850882
	1.04351	1.0448	1.06936	0.854761
	1.00102	1.07421	1.09813	0.860901
	0.802046	1.50746	0.996959	0.64653
	1.0376	1.48839	0.915676	0.651507
	1.16035	1.41001	0.815731	0.598009
		1.53774	0.808267	0.556539
