# Supplementary material for: Platelet‐derived lipids promote insulin secretion of pancreatic β cells
Source: EMBO Mol Med. 2023 Jul 25;15(9):e16858. doi: 10.15252/emmm.202216858 (PMC10493578; doi:10.15252/emmm.202216858)
Supplement: Supplementary file 11 — Source Data for Figure 7 [file EMMM-15-e16858-s013.zip › Figure 7/7D.xlsx]

## Sheet: Arkusz1
		0	15	30	60	90	120
	DMSO	91	264	324	349	299	241
	DMSO	97	312	390	360	261	206
	DMSO	149	401	488	501	494	403
	DMSO	87	345	411	344	305	178
	DMSO	75	384	415	293	211	167
	DMSO	118	345	213	191	152	120
	HET0016	95	385	479	406	318	256
	HET0016	73	293	181	139	78	45
	HET0016	62	291	399	327	252	211
	HET0016	81	285	427	414	305	225
	HET0016	80	121	237	132	157	123
	HET0016	86	289	357	486	482	469
