# Supplementary material for: Platelet‐derived lipids promote insulin secretion of pancreatic β cells
Source: EMBO Mol Med. 2023 Jul 25;15(9):e16858. doi: 10.15252/emmm.202216858 (PMC10493578; doi:10.15252/emmm.202216858)
Supplement: Supplementary file 11 — Source Data for Figure 7 [file EMMM-15-e16858-s013.zip › Figure 7/7F.xlsx]

## Sheet: Arkusz1
	time	Ctr						hPS
	-4.4	0.574741	0.594589	0.588014	0.630324	0.615117	0.634781	0.60314	0.59676	0.590587	0.654264	0.618068	0.64111
	-3.61667	0.57989	0.589449	0.588615	0.644431	0.638618	0.638843	0.595922	0.586893	0.597062	0.637361	0.636747	0.635143
	-2.81667	0.567209	0.594046	0.592301	0.645505	0.633838	0.64046	0.579057	0.59375	0.584595	0.647134	0.644103	0.649893
	-2.03333	0.567767	0.575634	0.585261	0.652217	0.648686	0.635138	0.589903	0.585676	0.589419	0.64021	0.64891	0.642091
	-1.25	0.557044	0.587981	0.584466	0.673549	0.655899	0.658934	0.574791	0.588755	0.585146	0.65595	0.656244	0.670785
	0	0.587196	0.57949	0.597595	0.627501	0.621586	0.600719	0.582849	0.584697	0.592005	0.61167	0.623307	0.634235
	1.26667	0.559334	0.585569	0.576446	0.621064	0.61461	0.607511	0.577827	0.573708	0.587585	0.612922	0.619695	0.611931
	2.05	0.560204	0.578492	0.58722	0.638202	0.621278	0.630318	0.576327	0.588738	0.585783	0.614053	0.628495	0.627194
	2.85	0.575954	0.592557	0.582025	0.653407	0.620103	0.640148	0.580123	0.591454	0.592227	0.637396	0.639141	0.634199
	3.63333	0.578431	0.594089	0.593839	0.649617	0.651111	0.632765	0.598739	0.591702	0.601164	0.637255	0.654321	0.634481
	4.41667	0.58395	0.593738	0.609621	0.65688	0.641657	0.65186	0.60841	0.600438	0.605974	0.661103	0.662002	0.666592
	5.2	0.589116	0.611046	0.618389	0.648962	0.65905	0.648293	0.624466	0.609432	0.630368	0.677529	0.677633	0.686479
	6	0.597519	0.62688	0.631837	0.682558	0.664919	0.650945	0.628975	0.626368	0.629154	0.693443	0.685632	0.685786
	6.78333	0.627507	0.630492	0.644423	0.679142	0.660214	0.655967	0.647795	0.646337	0.666138	0.703519	0.702194	0.714353
	7.56667	0.626481	0.632889	0.653094	0.683858	0.677224	0.685689	0.687344	0.670737	0.692918	0.700373	0.732035	0.724292
	8.36667	0.639623	0.665286	0.689178	0.696898	0.68685	0.674763	0.712467	0.701108	0.712688	0.71578	0.70499	0.720864
	9.15	0.682418	0.684166	0.708223	0.688812	0.688957	0.688481	0.749347	0.730357	0.733721	0.718603	0.735998	0.733015
	9.93333	0.689477	0.710377	0.73157	0.70235	0.681635	0.666961	0.772183	0.764901	0.757069	0.706424	0.734632	0.733657
	10.7167	0.68928	0.728584	0.736155	0.705966	0.698517	0.694457	0.779453	0.783638	0.781491	0.708268	0.741698	0.765027
	11.5167	0.715339	0.751009	0.767302	0.705	0.714949	0.708846	0.791276	0.781784	0.78554	0.747598	0.739017	0.755456
	12.3	0.705436	0.755981	0.776295	0.706673	0.712702	0.699551	0.819341	0.793655	0.782767	0.738384	0.73725	0.766143
	13.0833	0.713544	0.748327	0.78138	0.710318	0.720137	0.706841	0.826679	0.808485	0.769249	0.744041	0.743973	0.743339
	13.8667	0.763343	0.796105	0.78421	0.711212	0.710015	0.701606	0.806534	0.809438	0.802753	0.751579	0.737682	0.744077
	14.6667	0.741095	0.779112	0.807034	0.706235	0.704325	0.715449	0.812152	0.813182	0.787407	0.741647	0.730824	0.758036
	15.45	0.751117	0.764807	0.805785	0.727251	0.718984	0.727337	0.819346	0.797515	0.803748	0.743166	0.741301	0.743984
	16.2333	0.744619	0.764589	0.801762	0.73796	0.714321	0.708557	0.809217	0.807256	0.795047	0.75787	0.756507	0.742409
	17.0333	0.747977	0.773496	0.818872	0.737393	0.71978	0.735522	0.82663	0.819435	0.797112	0.768085	0.747709	0.767178
	17.8167	0.748897	0.772322	0.809126	0.739356	0.731933	0.73912	0.824141	0.807502	0.801266	0.75962	0.754731	0.764751
	18.6	0.744443	0.80025	0.793354	0.729797	0.718454	0.716067	0.817358	0.819138	0.819333	0.747612	0.744893	0.763531
	19.3833	0.761436	0.785307	0.803236	0.749189	0.734607	0.731515	0.814456	0.816276	0.83149	0.767801	0.76743	0.773944
	20.1833	0.740016	0.797256	0.815233	0.738979	0.731634	0.756822	0.817131	0.81777	0.792308	0.754817	0.786143	0.768283
	20.9667	0.762759	0.792525	0.806279	0.768547	0.749555	0.756612	0.836471	0.822993	0.813634	0.763045	0.758621	0.77421
	21.75	0.767717	0.791857	0.822228	0.74663	0.74232	0.738009	0.854889	0.840267	0.822338	0.769175	0.769768	0.770525
	22.5333	0.764037	0.777952	0.815499	0.765745	0.765506	0.749632	0.828968	0.804866	0.794996	0.778263	0.766749	0.765037
	23.3333	0.771823	0.798256	0.82032	0.766521	0.761408	0.764866	0.818474	0.818642	0.806968	0.766699	0.755467	0.780042
	24.1167	0.758072	0.79736	0.819287	0.773103	0.749482	0.765405	0.848302	0.817723	0.809598	0.773751	0.783065	0.773155
