# Supplementary material for: Platelet‐derived lipids promote insulin secretion of pancreatic β cells
Source: EMBO Mol Med. 2023 Jul 25;15(9):e16858. doi: 10.15252/emmm.202216858 (PMC10493578; doi:10.15252/emmm.202216858)
Supplement: Supplementary file 11 — Source Data for Figure 7 [file EMMM-15-e16858-s013.zip › Figure 7/7A.xlsx]

## Sheet: Arkusz1
	control		GW1100		YM-254890
	Ctrl	hPS	Ctrl	hPS	Ctrl	hPS
	0.894551	1.13799	0.879268	0.934257	0.556389	0.515139
	0.993816	1.16461	0.999645	0.927955	0.493429	0.516587
	1.00374	1.10222	0.958679	0.965139	0.431193	0.486916
	1.10789	1.18604	1.01241	0.913301	0.528165	0.486192
	0.729503	1.27166	0.805322	1.05316
	0.998257	1.38861	0.758851	1.13991
	0.929326	1.17562	0.995851	1.61081
	1.34291	1.61399	0.847145
	0.755399	1.17296
	1.12954	1.25618
	1.08177	0.986974
	1.03329	1.21204
