# Supplementary material for: Platelet‐derived lipids promote insulin secretion of pancreatic β cells
Source: EMBO Mol Med. 2023 Jul 25;15(9):e16858. doi: 10.15252/emmm.202216858 (PMC10493578; doi:10.15252/emmm.202216858)
Supplement: Supplementary file 12 — Source Data for Figure 8 [file EMMM-15-e16858-s014.zip]

Archive with 18 entries (17 files):
- Figure 8/
- __MACOSX/._Figure 8
- Figure 8/8F.xlsx
- __MACOSX/Figure 8/._8F.xlsx
- Figure 8/8G.xlsx
- __MACOSX/Figure 8/._8G.xlsx
- Figure 8/8A.xlsx
- __MACOSX/Figure 8/._8A.xlsx
- Figure 8/8B.xlsx
- __MACOSX/Figure 8/._8B.xlsx
- Figure 8/8C.xlsx
- __MACOSX/Figure 8/._8C.xlsx
- Figure 8/8D.xlsx
- __MACOSX/Figure 8/._8D.xlsx
- Figure 8/8H.xlsx
- __MACOSX/Figure 8/._8H.xlsx
- Figure 8/8E.xlsx
- __MACOSX/Figure 8/._8E.xlsx
