# Supplementary material for: Platelet‐derived lipids promote insulin secretion of pancreatic β cells
Source: EMBO Mol Med. 2023 Jul 25;15(9):e16858. doi: 10.15252/emmm.202216858 (PMC10493578; doi:10.15252/emmm.202216858)
Supplement: Supplementary file 12 — Source Data for Figure 8 [file EMMM-15-e16858-s014.zip › Figure 8/8F.xlsx]

## Sheet: Arkusz1
	8 wks	70 wks
	1.09369	0.332537
	1.55056	0.62214
	1.06518	0.321433
	0.85499	0.354234
	0.817909	0.505059
	0.918543	0.585689
	0.918543	0.632198
	1.18055	0.683046
	0.739376
	0.860655
