# Supplementary material for: Platelet‐derived lipids promote insulin secretion of pancreatic β cells
Source: EMBO Mol Med. 2023 Jul 25;15(9):e16858. doi: 10.15252/emmm.202216858 (PMC10493578; doi:10.15252/emmm.202216858)
Supplement: Supplementary file 12 — Source Data for Figure 8 [file EMMM-15-e16858-s014.zip › Figure 8/8G.xlsx]

## Sheet: Arkusz1
	6 wks	69 wks
	1.92411	0.263597
	0.0666219	0.0549221
	1.08103	0.0397543
	0.928238	0.0539101
