# Supplementary material for: Platelet‐derived lipids promote insulin secretion of pancreatic β cells
Source: EMBO Mol Med. 2023 Jul 25;15(9):e16858. doi: 10.15252/emmm.202216858 (PMC10493578; doi:10.15252/emmm.202216858)
Supplement: Supplementary file 12 — Source Data for Figure 8 [file EMMM-15-e16858-s014.zip › Figure 8/8A.xlsx]

## Sheet: Arkusz1
		0	15	30	60	90	120
	ctrl	71	324	260	165	147	126
	ctrl	71	446	455	362	247	173
	ctrl	79	395	340	183	158	128
	ctrl	68	281	249	159	122	115
	ctrl	72	362	297	226	140	126
	ctrl	86	351	351	199	133	113
	ctrl	94	307	307	137	130	109
	ctrl	83	319	319	242	156	140
	ctrl	69	326	326	203	157	128
	ctrl	90	323	323	143	123	104
	Clopidogrel	83	403	299	215	137	125
	Clopidogrel	84	176	301	208	190	145
	Clopidogrel	81	335	404	332	248	168
	Clopidogrel	78	403	360	181	133	106
	Clopidogrel	82	365	456	516	375	252
	Clopidogrel	76	389	389	431	392	296
	Clopidogrel	76	357	357	410	388	318
	Clopidogrel	79	331	331	216	158	121
	Clopidogrel	73	319	319	222	166	142
