# Supplementary material for: Platelet‐derived lipids promote insulin secretion of pancreatic β cells
Source: EMBO Mol Med. 2023 Jul 25;15(9):e16858. doi: 10.15252/emmm.202216858 (PMC10493578; doi:10.15252/emmm.202216858)
Supplement: Supplementary file 12 — Source Data for Figure 8 [file EMMM-15-e16858-s014.zip › Figure 8/8B.xlsx]

## Sheet: Arkusz1
		0	2	5	15	30
	Ctr	0.179808	0.395192	0.348077	0.578846	0.594231
	Ctr	0.117308	0.348077	0.213462	0.576923	0.305769
	Ctr	0.166346	0.3625	0.207692	0.305769	0.367308
	Ctr	0.0615385	0.543269	0.194231	0.394231	0.459615
	Ctr	0.276923	0.363462	0.330769	0.627885	0.692308
	Ctr	0.109615	1.02788	0.385577	0.524038	0.495192
	Ctr	0.104808	0.247115	0.176923	0.458654	0.356731
	Ctr	0.169231	0.252885	0.107692	0.2875	0.357692
	Ctr	0.790966	0.460084	0.226891	0.390756	0.641807
	Ctr	0.131303	0.280462	0.228992	0.443277	0.404412
	Clopidogrel	0.243269	0.350962	0.307692	0.330769	0.510577
	Clopidogrel	0.250962	0.2125	0.153846	0.498077	0.369231
	Clopidogrel	0.933654	0.292308	0.200962	0.375	0.270192
	Clopidogrel	0.0913462		0.185577	0.153846	0.0951923
	Clopidogrel	0.159615	0.125962	0.0740385	0.207692	0.2
	Clopidogrel	0.638462	0.317308	0.226923	0.481731	0.371154
	Clopidogrel	0.723077	0.298077	0.283654	0.683654	0.443269
	Clopidogrel	0.0535714	0.194328	0.167017	0.221639	0.119748
	Clopidogrel	0.0777311	0.271008	0.19958	0.269958	0.268908
