# Supplementary material for: Platelet‐derived lipids promote insulin secretion of pancreatic β cells
Source: EMBO Mol Med. 2023 Jul 25;15(9):e16858. doi: 10.15252/emmm.202216858 (PMC10493578; doi:10.15252/emmm.202216858)
Supplement: Supplementary file 12 — Source Data for Figure 8 [file EMMM-15-e16858-s014.zip › Figure 8/8C.xlsx]

## Sheet: Arkusz1
		0	15	30	60	90	120
	ctrl	85	314	340	202	126	107
	ctrl	97	329	367	267	153	100
	ctrl	75	445	407	256	168	131
	ctrl	86	388	386	292	188	142
	ctrl	93	375	394	250	129	108
	ctrl	84	433	453	266	180	165
	ctrl	81	359	409	336	246	186
	Clopidogrel	81	265	378	343	242	177
	Clopidogrel	77	327	396	253	146	117
	Clopidogrel	76	351	248	145	108	86
	Clopidogrel	74	398	425	398	258	177
	Clopidogrel	77	359	445	447	296	204
	Clopidogrel	80	365	360	279	179	167
	Clopidogrel	93	341	323	205	166	137
