# Supplementary material for: Platelet‐derived lipids promote insulin secretion of pancreatic β cells
Source: EMBO Mol Med. 2023 Jul 25;15(9):e16858. doi: 10.15252/emmm.202216858 (PMC10493578; doi:10.15252/emmm.202216858)
Supplement: Supplementary file 12 — Source Data for Figure 8 [file EMMM-15-e16858-s014.zip › Figure 8/8D.xlsx]

## Sheet: Arkusz1
		0	2	5	15	30
	Ctrl	0.828641	0.48164	0.334149	0.612607	0.707466
	Ctrl	0.692166	0.568543	0.216034	0.328641	1.00673
	Ctrl	0.264994	0.511016	0.277234	0.500612	0.482252
	Ctrl	0.782742	0.4541	0.232558	0.353733	0.360465
	Ctrl	0.195226	0.30967	0.211138	0.212974	0.234394
	Ctrl	0.0942472	0.376989	0.206854	0.340269	0.336597
	Ctrl	0.0550796	0.385557	0.812118	0.671971	0.921665
	Clopidogrel	0.606487	0.324969	0.278458	0.388005	0.258874
	Clopidogrel	0.593023	0.598531	0.30967	0.540392	0.939412
	Clopidogrel	0.186047	0.473072	0.284578	0.481028	0.416157
	Clopidogrel	0.484088	0.272338	0.212362	0.839657	0.536108
	Clopidogrel	0.5459	0.835985	0.364137	0.345777	0.376989
	Clopidogrel	0.239902	0.429621	0.273562	0.288862	0.410649
	Clopidogrel	0.470624	0.402081	0.181763	0.405141	0.588739
