# Supplementary material for: Platelet‐derived lipids promote insulin secretion of pancreatic β cells
Source: EMBO Mol Med. 2023 Jul 25;15(9):e16858. doi: 10.15252/emmm.202216858 (PMC10493578; doi:10.15252/emmm.202216858)
Supplement: Supplementary file 12 — Source Data for Figure 8 [file EMMM-15-e16858-s014.zip › Figure 8/8H.xlsx]

## Sheet: Arkusz1
	Age	20-HETE [ng/mL]
	26	3.27882
	28	1.15928
	29	4.14708
	31	5.86167
	32	3.80642
	33	2.88781
	34	1.48973
	35	5.54491
	37	4.4825
	38	3.56093
	39	2.26875
	41	5.10451
	42	5.46468
	43	3.77007
	44	2.81987
	45	5.44893
	65	1.4137
	65	2.46787
	66	2.8559
	67	3.23744
	68	4.34933
	69	5.0492
	72	1.83697
	74	0.228911
	79	0.947634
