# Supplementary material for: Platelet‐derived lipids promote insulin secretion of pancreatic β cells
Source: EMBO Mol Med. 2023 Jul 25;15(9):e16858. doi: 10.15252/emmm.202216858 (PMC10493578; doi:10.15252/emmm.202216858)
Supplement: Supplementary file 12 — Source Data for Figure 8 [file EMMM-15-e16858-s014.zip › Figure 8/8E.xlsx]

## Sheet: Arkusz1
		0	15	30	60	90	120
	ctr	89	389	432	270	173	175
	ctr	83	330	403	371	224	167
	ctr	80	351	335	226	150	120
	ctr	92	293	329	225	172	136
	ctr	80	394	371	232	156	140
	R300	78	280	376	310	229	222
	R300	76	271	328	223	227	155
	R300	82	327	302	171	162	145
	R300	76	307	349	298	177	134
	R300	79	244	324	199	150	136
