# Supplementary material for: Platelet‐derived lipids promote insulin secretion of pancreatic β cells
Source: EMBO Mol Med. 2023 Jul 25;15(9):e16858. doi: 10.15252/emmm.202216858 (PMC10493578; doi:10.15252/emmm.202216858)
Supplement: Supplementary file 13 — Source Data for Figure Expanded View and Appendix [file EMMM-15-e16858-s001.zip]

Archive with 2 entries (2 files):
- Appendix Figures.zip
- EV Figures.zip
